# Supplementary material for: Study on β-Cyclodextrin-Functionalized Molten Salt Nitrogen-Doped Biochar and Its Adsorption Performance and Mechanism
Source: Molecules. 2026 Apr 14;31(8):1284. doi: 10.3390/molecules31081284 (PMC13119241; doi:10.3390/molecules31081284)
Supplement: Supplementary file 1 [file molecules-31-01284-s001.zip]

Archive with 1 entries (1 files):
- molecules-4186744-supplementary.pdf
